# Supplementary material for: 1H-Pyrrole-2-carbohydrazide
Source: Acta Crystallogr Sect E Struct Rep Online. 2011 Jan 26;67(Pt 2):o493. doi: 10.1107/S1600536811002650 (PMC3051602; doi:10.1107/S1600536811002650)
Supplement: Supplementary file 2 [file e-67-0o493-Isup2.hkl]

# 
# h,k,l, Fc-squared, Fo-squared, sigma(Fo-squared) and status flag 
# 
data_I
_shelx_title ' xb3890 in Pbca' 
_shelx_refln_list_code          4 
_shelx_F_calc_maximum      157.30 
_exptl_crystal_F_000       528.00 
_reflns_d_resolution_high  0.8378 
 
loop_ 
 _symmetry_equiv_pos_as_xyz 
 'x, y, z' 
 '-x+1/2, -y, z+1/2' 
 '-x, y+1/2, -z+1/2' 
 'x+1/2, -y+1/2, -z' 
 '-x, -y, -z' 
 'x-1/2, y, -z-1/2' 
 'x, -y-1/2, z-1/2' 
 '-x-1/2, y-1/2, z' 
 
_cell_length_a     9.9789 
_cell_length_b     8.5633 
_cell_length_c    13.6572 
_cell_angle_alpha  90.000 
_cell_angle_beta   90.000 
_cell_angle_gamma  90.000 
 
_shelx_F_squared_multiplier     1.000 
 
loop_ 
 _refln_index_h 
 _refln_index_k 
 _refln_index_l 
 _refln_F_squared_calc 
 _refln_F_squared_meas 
 _refln_F_squared_sigma 
 _refln_observed_status 
   2   0   0    11866.54    11229.34    177.49 o 
   4   0   0     1813.03     2022.97     27.39 o 
   6   0   0      352.44      332.68     23.22 o 
   8   0   0     1591.35     1656.35     30.21 o 
  10   0   0     1574.75     1747.19     44.55 o 
   2   1   0     2812.66     2451.08     26.27 o 
   4   1   0     2050.85     2062.59     22.51 o 
   6   1   0       16.03        9.73      1.30 o 
   8   1   0     1035.18     1049.30     12.70 o 
  10   1   0        1.60       -1.43      2.14 o 
   0   2   0      245.93      253.39      5.09 o 
   2   2   0       32.20       33.83      1.14 o 
   4   2   0        7.63        4.75      0.81 o 
   6   2   0      198.81      228.95      6.09 o 
   8   2   0      187.90      212.04      6.76 o 
  10   2   0       84.60       76.86      7.58 o 
   2   3   0        0.14        6.42      2.67 o 
   4   3   0        2.00        1.72      0.63 o 
   6   3   0      174.43      149.39      5.15 o 
   8   3   0        6.08        6.05      2.15 o 
  10   3   0      139.85      149.05     13.03 o 
   0   4   0      434.86      444.23      9.46 o 
   2   4   0       87.51       89.02      3.11 o 
   4   4   0       50.50       47.14      2.44 o 
   6   4   0        0.05        0.03      1.84 o 
   8   4   0       60.52       62.56      4.59 o 
  10   4   0       63.09       50.08      7.23 o 
   2   5   0        4.71        4.53      0.97 o 
   4   5   0      511.35      526.31     19.43 o 
   6   5   0       10.96       14.62      2.64 o 
   8   5   0      178.64      188.35     10.30 o 
  10   5   0        0.08        1.42      4.19 o 
   0   6   0     2107.15     2358.23     34.82 o 
   2   6   0      210.01      239.73      7.15 o 
   4   6   0        3.38        1.80      2.26 o 
   6   6   0       21.35       22.64      4.52 o 
   8   6   0        3.07        4.24      3.93 o 
   2   7   0      292.45      340.34     11.07 o 
   4   7   0      333.07      364.83     12.89 o 
   6   7   0      191.98      210.38     11.06 o 
   8   7   0       43.15       39.40      6.85 o 
   0   8   0       37.60       35.39     11.85 o 
   2   8   0       14.79       17.19      3.84 o 
   4   8   0        0.04        0.86      3.10 o 
   6   8   0        0.31        2.02      3.98 o 
   2   9   0       39.85       54.49      6.53 o 
   4   9   0       16.89       13.08      4.92 o 
   0  10   0        1.13       -2.13      4.74 o 
   2  10   0        3.76        7.58      6.40 o 
   1   1   1     1656.55     1570.58     11.23 o 
   2   1   1     3105.06     3168.60     23.47 o 
   3   1   1     1315.32     1283.14      9.51 o 
   4   1   1     1969.31     2059.46     15.34 o 
   5   1   1        1.35        1.57      0.43 o 
   6   1   1      757.60      815.20      7.31 o 
   7   1   1      107.52      115.22      2.71 o 
   8   1   1        0.31        1.65      0.81 o 
   9   1   1       11.29        8.45      1.49 o 
  10   1   1       38.00       41.70      3.03 o 
  11   1   1       20.23       17.32      2.97 o 
   0   2   1      521.52      524.17      6.06 o 
   1   2   1      633.32      560.96      5.17 o 
   2   2   1      139.14      136.85      2.28 o 
   3   2   1      342.90      432.54      4.44 o 
   4   2   1       20.17       12.33      0.90 o 
   5   2   1     2365.64     2538.82     18.31 o 
   6   2   1        0.08        1.47      0.61 o 
   7   2   1        0.26        0.64      0.68 o 
   8   2   1      433.97      440.44      6.42 o 
   9   2   1       34.52       37.92      4.68 o 
  10   2   1      185.07      176.80      6.55 o 
  11   2   1        0.00       -0.66      1.94 o 
   1   3   1     2086.74     2104.65     13.87 o 
   2   3   1      109.56      101.06      1.77 o 
   3   3   1      617.07      622.48      5.11 o 
   4   3   1      523.90      582.99      5.66 o 
   5   3   1        3.01        4.61      0.76 o 
   6   3   1      205.70      224.91      4.03 o 
   7   3   1        2.25        3.63      1.14 o 
   8   3   1        8.55        9.89      1.71 o 
   9   3   1      227.67      228.94      6.14 o 
  10   3   1        0.21       -2.48      2.16 o 
  11   3   1        0.49        2.56      3.14 o 
   0   4   1       80.30       85.57      3.08 o 
   1   4   1       16.07       18.87      1.12 o 
   2   4   1      136.96      152.15      2.72 o 
   3   4   1     1117.19     1189.51      9.99 o 
   4   4   1        9.33        9.39      0.95 o 
   5   4   1      910.66      954.44      9.51 o 
   6   4   1        4.93        3.90      1.05 o 
   7   4   1        2.63        2.54      1.10 o 
   8   4   1      353.67      345.93      7.59 o 
   9   4   1       10.89        8.13      2.32 o 
  10   4   1      105.60      100.36      7.73 o 
   1   5   1      674.68      675.00      7.14 o 
   2   5   1      160.08      158.94      2.89 o 
   3   5   1       80.94       73.12      2.26 o 
   4   5   1        4.38        3.69      1.17 o 
   5   5   1      107.22      108.49      4.82 o 
   6   5   1       11.93        6.87      1.68 o 
   7   5   1      115.13      114.33      6.25 o 
   8   5   1        2.00        0.52      1.83 o 
   9   5   1       39.70       41.98      4.40 o 
  10   5   1        0.82       -2.35      2.71 o 
   0   6   1        2.01        0.61      0.92 o 
   1   6   1       18.73       18.83      1.33 o 
   2   6   1       17.77       15.70      1.37 o 
   3   6   1       12.17       11.88      1.73 o 
   4   6   1        1.44        0.64      1.59 o 
   5   6   1       22.38       30.22      4.75 o 
   6   6   1        0.38       -1.50      1.81 o 
   7   6   1        5.50        5.85      2.51 o 
   8   6   1       30.74       32.27      4.11 o 
   9   6   1        4.81        6.91      3.13 o 
   1   7   1       25.15       18.37      2.16 o 
   2   7   1        8.57        4.38      1.20 o 
   3   7   1       74.86       73.97      4.34 o 
   4   7   1       15.27       12.76      2.52 o 
   5   7   1        2.81        2.50      2.13 o 
   6   7   1       57.71       65.49     11.42 o 
   7   7   1        0.29        0.44      2.55 o 
   8   7   1       11.11        9.74      3.51 o 
   0   8   1       15.97       23.52      5.04 o 
   1   8   1       35.66       32.77      2.99 o 
   2   8   1        0.42        1.75      1.71 o 
   3   8   1      120.95      140.02      6.05 o 
   4   8   1        2.60        4.97      2.45 o 
   5   8   1      471.28      585.02     12.98 o 
   6   8   1        0.01        0.06      2.71 o 
   7   8   1        0.05        0.48      3.20 o 
   1   9   1       14.72       16.02      2.94 o 
   2   9   1       17.85       16.93      3.28 o 
   3   9   1       78.42       97.20      5.76 o 
   4   9   1       41.78       55.60      5.09 o 
   5   9   1        2.11        0.16      2.70 o 
   0  10   1       69.27       71.57     10.90 o 
   1  10   1        0.23       -2.56      3.41 o 
   2  10   1        8.09        8.39      5.10 o 
   0   0   2     6350.82     6445.21     73.30 o 
   1   0   2        1.77        1.02      0.36 o 
   2   0   2        0.01        0.49      0.38 o 
   3   0   2      178.75      128.58      2.61 o 
   4   0   2      168.00      154.28      3.26 o 
   5   0   2        3.58        2.38      0.79 o 
   6   0   2       11.53       15.95      2.28 o 
   7   0   2       62.30       63.13      3.56 o 
   8   0   2     1099.86     1135.48     15.08 o 
   9   0   2        9.93       10.31      2.54 o 
  10   0   2      615.78      645.02     15.98 o 
  11   0   2        1.96        0.47      4.50 o 
   1   1   2      745.16      702.94      6.06 o 
   2   1   2     2241.50     2030.33     14.89 o 
   3   1   2     1444.70     1405.36      9.65 o 
   4   1   2     1984.75     1996.48     14.35 o 
   5   1   2       33.98       41.28      2.20 o 
   6   1   2      154.03      130.27      3.29 o 
   7   1   2      418.81      437.55      6.40 o 
   8   1   2      392.29      421.07      6.85 o 
   9   1   2       94.71      102.42      3.53 o 
  10   1   2        9.97        9.34      2.10 o 
  11   1   2       38.06       38.96      4.82 o 
   0   2   2    24743.63    23554.65    215.12 o 
   1   2   2      203.25      204.41      2.65 o 
   2   2   2     2674.82     2811.06     18.81 o 
   3   2   2      566.12      546.47      7.02 o 
   4   2   2       13.05       13.20      0.87 o 
   5   2   2      957.70     1062.63      9.25 o 
   6   2   2        3.35        4.20      0.86 o 
   7   2   2       55.69       63.44      2.77 o 
   8   2   2      207.94      228.33      5.46 o 
   9   2   2       13.07       11.75      2.15 o 
  10   2   2      260.96      283.31      8.13 o 
  11   2   2        5.07        2.66      2.15 o 
   1   3   2       69.28       63.06      2.35 o 
   2   3   2      230.33      214.37      4.46 o 
   3   3   2      173.09      174.41      2.70 o 
   4   3   2      257.77      260.94      4.12 o 
   5   3   2       22.48       23.63      1.62 o 
   6   3   2       94.62       90.66      3.47 o 
   7   3   2      280.92      292.83      5.03 o 
   8   3   2      260.69      250.69      6.59 o 
   9   3   2      148.29      150.71      5.73 o 
  10   3   2       19.42       22.12      2.87 o 
  11   3   2       10.81        3.81      2.60 o 
   0   4   2     1838.38     1878.29     18.95 o 
   1   4   2      197.01      180.72      2.81 o 
   2   4   2      251.68      226.66      3.13 o 
   3   4   2      225.57      254.45      3.27 o 
   4   4   2        3.77        2.21      0.74 o 
   5   4   2      610.91      662.35      6.95 o 
   6   4   2       18.52       22.07      1.67 o 
   7   4   2       26.29       19.67      2.82 o 
   8   4   2       20.97       13.04      2.34 o 
   9   4   2       10.53        6.57      2.14 o 
  10   4   2       33.17       34.02      4.12 o 
   1   5   2      217.46      216.02      3.41 o 
   2   5   2      229.70      230.94      4.93 o 
   3   5   2       23.32       26.25      2.17 o 
   4   5   2        8.32        8.14      1.23 o 
   5   5   2        5.83        3.10      1.48 o 
   6   5   2        4.93        3.31      1.62 o 
   7   5   2       20.97       17.27      2.41 o 
   8   5   2       10.19        3.74      2.02 o 
   9   5   2      135.07      132.97      5.64 o 
  10   5   2        2.42        4.21      2.96 o 
   0   6   2       18.36       17.30      1.84 o 
   1   6   2       10.64        7.97      1.30 o 
   2   6   2       21.90       18.16      1.48 o 
   3   6   2       24.76       27.01      2.03 o 
   4   6   2        0.00       -0.69      1.51 o 
   5   6   2       71.83       71.90      7.21 o 
   6   6   2        6.79        6.15      2.43 o 
   7   6   2       18.27       14.93      4.04 o 
   8   6   2       67.29       68.24      4.43 o 
   9   6   2        1.65        2.39      2.99 o 
   1   7   2       21.77       26.92      2.01 o 
   2   7   2      140.28      144.48      4.26 o 
   3   7   2      200.41      211.40      9.10 o 
   4   7   2       12.96        8.26      2.43 o 
   5   7   2       14.64       12.23      2.89 o 
   6   7   2       31.04       28.05      3.71 o 
   7   7   2       31.80       36.28      4.41 o 
   8   7   2       34.57       26.28      4.31 o 
   0   8   2      134.10      163.57      7.44 o 
   1   8   2        1.28        1.84      1.42 o 
   2   8   2       34.79       33.39      3.07 o 
   3   8   2       69.02       71.00      4.80 o 
   4   8   2        3.57        4.24      2.41 o 
   5   8   2      168.07      199.12     10.43 o 
   6   8   2        8.26        6.16      3.12 o 
   7   8   2       18.67       18.96      4.11 o 
   1   9   2       34.25       33.31      3.68 o 
   2   9   2        0.00        2.17      2.75 o 
   3   9   2        3.41        1.75      2.68 o 
   4   9   2       59.79       62.03      5.40 o 
   5   9   2        1.60       -3.30      2.55 o 
   0  10   2       43.63       40.29      9.00 o 
   1  10   2        2.96        5.24      4.18 o 
   1   1   3    12485.02    12158.82     73.36 o 
   2   1   3     1095.99     1096.41      7.79 o 
   3   1   3       17.99       17.33      0.81 o 
   4   1   3       60.64       50.73      1.46 o 
   5   1   3        3.77        2.64      0.49 o 
   6   1   3      198.04      188.94      3.17 o 
   7   1   3        0.74        0.56      0.68 o 
   8   1   3      270.76      276.95      6.29 o 
   9   1   3      253.25      271.44      6.61 o 
  10   1   3       56.97       61.13      3.83 o 
  11   1   3       13.56        9.21      3.17 o 
   0   2   3    16376.75    15881.37    145.74 o 
   1   2   3        1.82        1.75      0.40 o 
   2   2   3      396.69      399.10      4.88 o 
   3   2   3     1068.14     1085.71      8.96 o 
   4   2   3      286.82      295.04      3.45 o 
   5   2   3      416.19      448.67      4.79 o 
   6   2   3      160.86      150.75      4.03 o 
   7   2   3       65.41       62.27      3.58 o 
   8   2   3       39.62       32.21      2.35 o 
   9   2   3        9.25       12.05      2.66 o 
  10   2   3       87.70       89.10      5.13 o 
  11   2   3        0.57        1.45      2.68 o 
   1   3   3        3.61        1.48      0.56 o 
   2   3   3      488.90      493.18      5.41 o 
   3   3   3        0.40        0.48      0.44 o 
   4   3   3      253.85      300.90      4.17 o 
   5   3   3       58.91       61.32      2.00 o 
   6   3   3       50.56       46.13      2.58 o 
   7   3   3       34.17       37.90      2.59 o 
   8   3   3        8.48        8.58      2.06 o 
   9   3   3        5.04        4.09      2.07 o 
  10   3   3        8.82        4.74      2.56 o 
  11   3   3        0.03        1.07      2.54 o 
   0   4   3     2815.86     3093.80     28.78 o 
   1   4   3        0.92        0.60      0.46 o 
   2   4   3      186.18      192.37      3.11 o 
   3   4   3        6.62        5.79      0.86 o 
   4   4   3       28.36       30.47      1.78 o 
   5   4   3      317.66      325.03      5.90 o 
   6   4   3       22.30       17.52      1.98 o 
   7   4   3       58.78       71.88      3.82 o 
   8   4   3        0.02       -0.44      1.55 o 
   9   4   3       14.17       11.87      2.49 o 
  10   4   3        5.57        5.72      2.84 o 
   1   5   3      105.49       98.05      3.10 o 
   2   5   3       49.42       54.29      2.36 o 
   3   5   3      185.86      220.43      5.79 o 
   4   5   3        4.08        1.17      0.96 o 
   5   5   3        0.16        1.17      1.05 o 
   6   5   3       38.17       35.52      3.69 o 
   7   5   3        2.97       -0.15      1.59 o 
   8   5   3       38.82       37.43      3.38 o 
   9   5   3      124.85      132.78      5.74 o 
  10   5   3       15.45       16.49      3.63 o 
   0   6   3        0.01       -0.29      0.76 o 
   1   6   3       21.51       20.51      1.61 o 
   2   6   3        7.79        6.18      1.05 o 
   3   6   3      537.10      589.31      8.43 o 
   4   6   3       18.99       15.71      1.74 o 
   5   6   3     1009.47     1085.17     24.15 o 
   6   6   3        9.43        7.95      2.47 o 
   7   6   3        0.04        0.07      1.84 o 
   8   6   3       19.39       18.15      2.94 o 
   9   6   3       13.37        8.21      2.76 o 
   1   7   3      418.50      455.55      6.89 o 
   2   7   3        1.17        2.00      1.39 o 
   3   7   3       18.76       15.47      3.28 o 
   4   7   3        0.04        3.21      2.03 o 
   5   7   3        1.80        1.85      2.09 o 
   6   7   3       30.96       27.82      3.74 o 
   7   7   3        1.88        1.61      2.77 o 
   8   7   3       18.08       28.92      4.59 o 
   0   8   3       89.78      103.86     11.80 o 
   1   8   3        1.61        2.94      1.79 o 
   2   8   3        3.38        2.80      1.83 o 
   3   8   3       10.33        9.91      2.65 o 
   4   8   3        4.75        4.06      2.42 o 
   5   8   3       10.54       11.58      3.24 o 
   6   8   3        2.66        6.40      3.08 o 
   7   8   3        0.40        2.41      3.29 o 
   1   9   3        6.84        5.37      2.48 o 
   2   9   3       80.44       78.98      6.19 o 
   3   9   3       19.38       19.97      3.56 o 
   4   9   3       12.64        5.59      3.23 o 
   5   9   3        3.99        3.62      3.15 o 
   0  10   3        9.47        5.69      6.40 o 
   1  10   3        8.00        8.53      3.21 o 
   0   0   4      922.15      844.74     24.64 o 
   1   0   4     2528.64     2595.41     29.35 o 
   2   0   4      588.37      633.18      8.79 o 
   3   0   4      248.95      262.32      4.07 o 
   4   0   4        1.14        3.32      1.44 o 
   5   0   4     4352.62     4803.05     42.39 o 
   6   0   4       11.27        8.33      1.16 o 
   7   0   4      132.45      162.90      5.65 o 
   8   0   4       59.37       38.25     11.85 o 
   9   0   4       11.49        8.63      3.17 o 
  10   0   4        5.71        2.59      2.93 o 
  11   0   4       32.59       49.02     12.32 o 
   1   1   4     1165.95     1163.21      8.48 o 
   2   1   4      161.06      189.96      2.44 o 
   3   1   4     1649.33     1663.70     10.25 o 
   4   1   4      727.82      759.45      5.81 o 
   5   1   4       61.89       58.97      1.47 o 
   6   1   4       22.77       20.37      1.51 o 
   7   1   4      132.78      147.28      4.75 o 
   8   1   4      156.72      153.61      6.11 o 
   9   1   4        5.70        4.26      1.90 o 
  10   1   4       49.34       56.39      4.42 o 
  11   1   4       28.84       47.26      8.19 o 
   0   2   4    14528.75    14176.08    152.48 o 
   1   2   4      268.31      243.08      3.20 o 
   2   2   4      275.23      259.50      3.32 o 
   3   2   4        1.54        0.96      0.47 o 
   4   2   4      107.60      118.70      2.22 o 
   5   2   4      214.03      242.37      3.81 o 
   6   2   4        1.56        1.25      0.84 o 
   7   2   4        3.93        2.70      1.15 o 
   8   2   4      860.04      904.74     12.67 o 
   9   2   4        3.67        3.01      1.66 o 
  10   2   4      545.24      558.22     11.92 o 
  11   2   4        1.31        0.86      2.49 o 
   1   3   4       10.25       11.71      1.42 o 
   2   3   4     1138.07     1203.87     11.26 o 
   3   3   4      123.84      116.16      3.28 o 
   4   3   4     1152.19     1140.80     11.73 o 
   5   3   4       28.89       24.21      1.70 o 
   6   3   4      146.23      141.72      5.56 o 
   7   3   4       54.84       50.91      3.35 o 
   8   3   4      177.80      180.08      5.31 o 
   9   3   4      265.61      272.78      8.04 o 
  10   3   4        7.30        8.56      2.45 o 
  11   3   4        5.28        5.58      2.89 o 
   0   4   4     1719.70     1867.20     22.20 o 
   1   4   4       41.06       32.53      1.76 o 
   2   4   4      174.66      190.00      3.67 o 
   3   4   4       12.14        9.88      1.14 o 
   4   4   4        5.50        3.55      0.87 o 
   5   4   4        0.04       -0.14      0.85 o 
   6   4   4        1.42        1.23      1.16 o 
   7   4   4       10.78       11.24      1.96 o 
   8   4   4      110.54      112.67      5.47 o 
   9   4   4        9.29       10.09      3.02 o 
  10   4   4      121.77      143.01      7.81 o 
   1   5   4       49.56       50.84      2.63 o 
   2   5   4      117.62      115.25      3.50 o 
   3   5   4       90.15      100.27      3.55 o 
   4   5   4      243.90      254.30      5.59 o 
   5   5   4        1.56       -0.04      1.03 o 
   6   5   4      217.74      225.93      5.40 o 
   7   5   4       17.97       23.68      3.20 o 
   8   5   4       76.13       78.29      4.46 o 
   9   5   4       44.83       38.80      3.72 o 
   0   6   4       56.61       64.93      3.52 o 
   1   6   4       42.14       44.64      2.26 o 
   2   6   4        9.16        8.41      1.29 o 
   3   6   4       14.07        9.76      1.47 o 
   4   6   4        0.11       -0.38      1.12 o 
   5   6   4      263.69      249.49      7.54 o 
   6   6   4        7.70        4.58      2.45 o 
   7   6   4       41.38       43.10      4.71 o 
   8   6   4       15.01       10.11      2.95 o 
   9   6   4        1.64       -2.64      2.33 o 
   1   7   4       40.40       33.43      2.25 o 
   2   7   4        3.50        4.62      1.60 o 
   3   7   4       54.89       55.12      3.19 o 
   4   7   4       47.49       45.78      3.97 o 
   5   7   4        5.31        4.18      2.50 o 
   6   7   4        8.05        5.08      2.65 o 
   7   7   4       36.24       38.63      4.61 o 
   8   7   4        0.67       -1.18      2.94 o 
   0   8   4       25.26       29.44      3.83 o 
   1   8   4        1.44        1.28      1.70 o 
   2   8   4        5.03        3.71      1.89 o 
   3   8   4       11.55       10.31      2.33 o 
   4   8   4        4.98        5.02      2.50 o 
   5   8   4        3.52        3.98      2.81 o 
   6   8   4        0.01        0.00      2.79 o 
   1   9   4        6.99       10.33      2.57 o 
   2   9   4        7.15       11.89      2.90 o 
   3   9   4        0.55        0.99      2.95 o 
   4   9   4       68.36       70.49      5.60 o 
   1   1   5      203.77      194.80      2.18 o 
   2   1   5      395.21      348.13      3.68 o 
   3   1   5      207.28      194.40      3.52 o 
   4   1   5      559.06      614.95      4.96 o 
   5   1   5       57.26       58.42      2.41 o 
   6   1   5       37.06       42.06      2.30 o 
   7   1   5      459.84      479.75      8.28 o 
   8   1   5        0.94        0.56      1.74 o 
   9   1   5      160.52      156.46      6.22 o 
  10   1   5        2.13       -0.01      1.93 o 
  11   1   5       12.59        8.17      2.71 o 
   0   2   5     1541.71     1624.28     18.99 o 
   1   2   5        1.16        2.08      0.42 o 
   2   2   5      370.85      328.46      5.32 o 
   3   2   5       18.11       23.93      1.98 o 
   4   2   5        0.38       -0.01      0.52 o 
   5   2   5        1.57        0.15      0.71 o 
   6   2   5       67.57       68.13      2.56 o 
   7   2   5      105.91       89.46      3.38 o 
   8   2   5       22.49       12.24      2.03 o 
   9   2   5        1.24        0.41      1.71 o 
  10   2   5        2.93        0.90      2.10 o 
  11   2   5        1.10       -1.69      2.72 o 
   1   3   5      889.57      807.34      8.65 o 
   2   3   5       82.44       70.80      2.48 o 
   3   3   5       61.50       67.81      2.46 o 
   4   3   5      270.16      259.04      4.76 o 
   5   3   5       18.97       13.93      1.47 o 
   6   3   5        0.94        0.39      0.95 o 
   7   3   5       37.85       32.82      3.16 o 
   8   3   5       45.35       55.35      3.21 o 
   9   3   5       44.53       39.89      3.45 o 
  10   3   5       13.03       14.72      3.07 o 
   0   4   5     1289.02     1242.57     16.73 o 
   1   4   5        1.22        1.15      0.64 o 
   2   4   5      140.94      154.77      3.86 o 
   3   4   5      341.64      360.82      6.09 o 
   4   4   5        2.38        2.48      1.13 o 
   5   4   5      289.09      295.65      8.25 o 
   6   4   5        9.21        5.50      1.47 o 
   7   4   5       95.68      105.17      4.40 o 
   8   4   5       24.55       27.98      3.31 o 
   9   4   5       39.43       35.25      3.90 o 
  10   4   5       33.72       25.67      3.49 o 
   1   5   5      521.94      526.14      7.29 o 
   2   5   5        0.00        1.40      0.73 o 
   3   5   5      343.71      348.75      6.67 o 
   4   5   5      205.77      211.08      5.29 o 
   5   5   5        1.48        3.07      1.29 o 
   6   5   5       64.49       66.81      3.69 o 
   7   5   5       85.00       86.76      4.97 o 
   8   5   5        0.10       -0.73      1.97 o 
   9   5   5       18.81       19.78      3.09 o 
   0   6   5      266.84      291.39      8.14 o 
   1   6   5       41.17       49.34      3.41 o 
   2   6   5        5.59        3.45      1.25 o 
   3   6   5      251.43      263.58      6.22 o 
   4   6   5        3.22        2.73      1.43 o 
   5   6   5      829.57      921.10     13.32 o 
   6   6   5        4.47        3.87      2.31 o 
   7   6   5        7.16        4.32      2.23 o 
   8   6   5       20.03       29.55      3.51 o 
   1   7   5        0.86        1.63      1.49 o 
   2   7   5       99.25       99.75      4.86 o 
   3   7   5       43.36       44.07      3.05 o 
   4   7   5       36.33       39.12      3.00 o 
   5   7   5        1.64        1.78      2.27 o 
   6   7   5        9.16        3.87      2.61 o 
   7   7   5       11.64        6.40      3.17 o 
   0   8   5      148.10      143.62      6.95 o 
   1   8   5        0.86        2.33      1.92 o 
   2   8   5        0.12        0.08      1.79 o 
   3   8   5        0.00        1.01      1.94 o 
   4   8   5        1.62        0.84      2.30 o 
   5   8   5       10.77       12.66      3.34 o 
   6   8   5       26.33       28.98      4.22 o 
   1   9   5       60.79       45.26      4.00 o 
   2   9   5        5.15        3.98      2.58 o 
   3   9   5        6.96        5.46      3.54 o 
   4   9   5       10.45       20.01      4.67 o 
   0   0   6     2445.16     2312.27     25.18 o 
   1   0   6       37.65       47.43      1.89 o 
   2   0   6      318.31      309.39      4.93 o 
   3   0   6      246.33      242.81      4.43 o 
   4   0   6        1.49        2.06      0.79 o 
   5   0   6       38.85       41.39      2.35 o 
   6   0   6       28.02       28.79      2.70 o 
   7   0   6      151.22      147.86      7.96 o 
   8   0   6      202.71      204.20     13.51 o 
   9   0   6        8.07       10.01      5.21 o 
  10   0   6      124.45      121.39     14.46 o 
  11   0   6       50.24       41.21     10.19 o 
   1   1   6       53.32       52.21      1.52 o 
   2   1   6      161.16      170.28      3.04 o 
   3   1   6      216.42      209.52      2.98 o 
   4   1   6     1151.72     1207.77      9.46 o 
   5   1   6        2.49        2.64      0.73 o 
   6   1   6      206.06      203.29      4.59 o 
   7   1   6       98.55       95.10      3.92 o 
   8   1   6       24.64       19.38      2.71 o 
   9   1   6        7.75        6.36      2.24 o 
  10   1   6       26.65       23.98      4.94 o 
  11   1   6        8.84        8.02      3.01 o 
   0   2   6     1287.47     1415.43     14.79 o 
   1   2   6        1.17        1.67      0.61 o 
   2   2   6       41.73       39.37      1.48 o 
   3   2   6       74.24       83.66      2.07 o 
   4   2   6       56.74       58.44      2.22 o 
   5   2   6       45.93       46.39      2.21 o 
   6   2   6        0.38       -0.13      0.82 o 
   7   2   6      134.56      132.69      4.17 o 
   8   2   6       17.53       11.78      2.08 o 
   9   2   6       17.60       21.08      3.08 o 
  10   2   6       32.57       27.00      3.69 o 
   1   3   6     3844.68     3841.04     31.90 o 
   2   3   6      635.87      706.43      7.30 o 
   3   3   6      411.16      451.08      8.12 o 
   4   3   6       33.17       29.01      1.97 o 
   5   3   6        2.48        1.97      1.04 o 
   6   3   6       20.99       17.33      1.82 o 
   7   3   6       35.09       29.66      2.31 o 
   8   3   6      209.63      216.42      6.24 o 
   9   3   6       47.94       42.58      3.51 o 
  10   3   6        3.03        3.43      2.67 o 
   0   4   6     2938.15     2966.74     33.29 o 
   1   4   6       32.25       32.49      1.75 o 
   2   4   6       25.62       25.69      3.19 o 
   3   4   6      113.73      110.78      4.40 o 
   4   4   6       89.51       84.08      3.23 o 
   5   4   6      557.73      576.87      8.50 o 
   6   4   6       39.16       36.59      2.66 o 
   7   4   6       53.78       58.85      3.64 o 
   8   4   6      176.85      196.74      8.12 o 
   9   4   6        1.93       -2.01      2.16 o 
  10   4   6      155.57      184.56      7.86 o 
   1   5   6      257.85      280.30      5.91 o 
   2   5   6       50.53       46.19      2.83 o 
   3   5   6       78.52       83.55      3.69 o 
   4   5   6      128.28      137.14      4.64 o 
   5   5   6        7.90        5.70      1.58 o 
   6   5   6       11.71        6.34      1.94 o 
   7   5   6       76.22       74.71      5.48 o 
   8   5   6       25.57       23.15      4.04 o 
   9   5   6        0.10       -2.51      2.19 o 
   0   6   6        3.15        2.04      1.69 o 
   1   6   6       12.41       10.64      1.98 o 
   2   6   6        6.34        2.35      1.50 o 
   3   6   6       41.21       36.92      2.89 o 
   4   6   6       10.98        8.56      1.96 o 
   5   6   6        0.27       -0.44      1.66 o 
   6   6   6        5.11        8.58      2.89 o 
   7   6   6        7.37        4.47      2.25 o 
   8   6   6        0.02        0.84      2.35 o 
   1   7   6       22.50       18.93      2.43 o 
   2   7   6       30.27       27.16      2.82 o 
   3   7   6        1.35       -0.25      1.57 o 
   4   7   6       85.66       98.41      4.30 o 
   5   7   6       15.49       16.79      5.42 o 
   6   7   6       11.67        4.82      2.65 o 
   7   7   6        1.83        1.38      2.94 o 
   0   8   6       81.54       58.04      6.60 o 
   1   8   6        0.98        0.16      1.91 o 
   2   8   6        5.94        2.03      1.93 o 
   3   8   6        3.54        3.57      2.20 o 
   4   8   6        2.04        2.50      2.61 o 
   5   8   6        5.36        3.34      2.76 o 
   1   9   6        8.09        5.08      2.56 o 
   2   9   6        8.64        4.60      2.60 o 
   3   9   6        3.52        4.05      3.72 o 
   1   1   7        0.85        0.40      0.35 o 
   2   1   7       83.48       83.77      1.89 o 
   3   1   7      419.94      439.40      4.87 o 
   4   1   7       35.34       36.35      1.75 o 
   5   1   7       42.87       43.03      2.26 o 
   6   1   7       45.14       52.53      2.67 o 
   7   1   7       20.61       14.73      3.53 o 
   8   1   7       11.86       14.79      2.60 o 
   9   1   7      333.62      371.85      9.74 o 
  10   1   7        4.84        3.67      2.54 o 
   0   2   7      583.85      714.97      9.32 o 
   1   2   7      322.24      324.35      4.94 o 
   2   2   7       85.84       86.82      2.05 o 
   3   2   7        1.96        1.70      0.54 o 
   4   2   7        3.84        1.82      0.80 o 
   5   2   7      250.16      260.51      4.88 o 
   6   2   7        4.49        3.59      1.26 o 
   7   2   7       22.81       19.41      2.30 o 
   8   2   7       29.89       27.33      2.84 o 
   9   2   7        9.88        8.70      2.63 o 
  10   2   7       22.66       22.48      3.55 o 
   1   3   7      615.35      592.18      7.35 o 
   2   3   7        0.43        0.41      0.60 o 
   3   3   7       31.30       40.67      2.14 o 
   4   3   7       31.98       39.70      2.21 o 
   5   3   7        7.59        6.62      1.67 o 
   6   3   7        3.79        7.81      1.55 o 
   7   3   7       49.12       57.19      3.33 o 
   8   3   7        0.34       -1.21      1.70 o 
   9   3   7      193.57      194.80      6.58 o 
  10   3   7        0.30        0.41      2.46 o 
   0   4   7       81.40       86.60      3.93 o 
   1   4   7      255.74      270.67      5.70 o 
   2   4   7        0.01        0.91      1.08 o 
   3   4   7      200.84      197.07      4.72 o 
   4   4   7        0.00        0.58      1.25 o 
   5   4   7     1330.53     1406.02     15.22 o 
   6   4   7       23.82       29.64      2.55 o 
   7   4   7       27.89       25.18      2.64 o 
   8   4   7        0.69        1.79      1.71 o 
   9   4   7        2.62        0.77      2.35 o 
   1   5   7       54.89       56.29      4.25 o 
   2   5   7      290.02      308.16      7.19 o 
   3   5   7       72.79       68.44      3.70 o 
   4   5   7       80.99       78.76      3.91 o 
   5   5   7        1.51        0.33      1.46 o 
   6   5   7       88.36       79.36      3.82 o 
   7   5   7        3.74        4.70      2.20 o 
   8   5   7       44.88       54.45      4.50 o 
   9   5   7      113.43      130.08      9.13 o 
   0   6   7      192.36      201.83      9.21 o 
   1   6   7        1.32       -0.43      1.75 o 
   2   6   7       11.62        9.86      2.03 o 
   3   6   7        0.00        0.17      1.65 o 
   4   6   7        1.86        0.94      1.76 o 
   5   6   7        1.31        0.74      1.82 o 
   6   6   7        6.02        7.01      2.59 o 
   7   6   7       24.76       22.71      3.66 o 
   8   6   7       21.28       22.99      4.50 o 
   1   7   7      132.15      131.61      7.54 o 
   2   7   7       43.88       36.99      3.77 o 
   3   7   7        2.17        0.08      1.67 o 
   4   7   7        6.21        4.72      1.98 o 
   5   7   7        0.49       -1.14      2.00 o 
   6   7   7        6.51        4.41      2.81 o 
   7   7   7       13.09       15.85      3.88 o 
   0   8   7        4.70        8.92      4.18 o 
   1   8   7        0.03        1.61      1.90 o 
   2   8   7        0.69        1.69      2.12 o 
   3   8   7       39.58       49.31      4.21 o 
   4   8   7        0.86        1.49      2.75 o 
   5   8   7       50.60       59.95      5.51 o 
   1   9   7        6.94        6.21      3.05 o 
   2   9   7        0.04       -1.88      2.42 o 
   0   0   8     2193.71     2313.43     26.52 o 
   1   0   8        0.09       -0.20      0.56 o 
   2   0   8       89.10       80.56      2.83 o 
   3   0   8      643.61      667.23      8.94 o 
   4   0   8       28.69       26.52      2.42 o 
   5   0   8      210.71      229.27      6.65 o 
   6   0   8       54.59       58.21      5.53 o 
   7   0   8      180.81      191.58     11.26 o 
   8   0   8      322.81      349.78     36.02 o 
   9   0   8       41.37       50.95      6.36 o 
  10   0   8      149.47      157.74     10.47 o 
   1   1   8      814.42      874.59      6.75 o 
   2   1   8        3.00        3.19      0.62 o 
   3   1   8       51.56       53.69      2.02 o 
   4   1   8      294.72      292.01      5.58 o 
   5   1   8        0.88        0.72      0.93 o 
   6   1   8       88.65       84.44      5.03 o 
   7   1   8        4.59        1.78      1.87 o 
   8   1   8       14.41       12.11      2.59 o 
   9   1   8       15.37       14.29      2.94 o 
  10   1   8        0.75        0.70      2.40 o 
   0   2   8      443.20      466.67      7.37 o 
   1   2   8       45.53       49.18      1.99 o 
   2   2   8        6.31        4.57      0.72 o 
   3   2   8      195.32      215.62      3.80 o 
   4   2   8       41.14       40.04      2.60 o 
   5   2   8      411.52      452.29      9.94 o 
   6   2   8        6.49        5.26      1.43 o 
   7   2   8       11.86        9.36      1.99 o 
   8   2   8        0.08       -1.65      1.90 o 
   9   2   8        2.24        0.94      2.28 o 
  10   2   8        6.07        4.02      2.89 o 
   1   3   8      212.97      211.12      4.27 o 
   2   3   8        0.65        0.71      0.77 o 
   3   3   8      510.51      557.09      7.56 o 
   4   3   8      208.84      217.28      4.64 o 
   5   3   8       35.62       34.90      3.22 o 
   6   3   8        6.37        3.59      1.47 o 
   7   3   8      306.16      332.31      6.54 o 
   8   3   8       48.13       53.90      3.94 o 
   9   3   8        5.14        3.36      2.58 o 
   0   4   8      213.86      221.39      6.37 o 
   1   4   8        1.81        4.29      1.36 o 
   2   4   8       11.88        7.49      2.10 o 
   3   4   8       71.78       74.48      3.33 o 
   4   4   8       24.42       18.53      2.19 o 
   5   4   8      187.80      197.08      4.88 o 
   6   4   8       36.52       34.46      2.61 o 
   7   4   8        4.92        4.84      1.71 o 
   8   4   8        2.13        2.28      2.06 o 
   9   4   8        0.49        0.04      2.19 o 
   1   5   8      706.09      729.35     10.79 o 
   2   5   8        0.16        0.50      1.40 o 
   3   5   8      109.38      106.99      5.79 o 
   4   5   8      138.79      154.96      6.21 o 
   5   5   8        1.34        0.71      1.52 o 
   6   5   8       38.55       34.05      3.66 o 
   7   5   8       12.96       11.11      2.41 o 
   8   5   8        1.73        1.96      2.21 o 
   0   6   8        4.56        3.91      3.02 o 
   1   6   8        2.65       -1.43      1.57 o 
   2   6   8        0.18        1.47      1.75 o 
   3   6   8        1.67        1.86      1.80 o 
   4   6   8        1.27       -0.34      1.84 o 
   5   6   8       26.30       28.22      3.39 o 
   6   6   8       12.20       11.75      3.01 o 
   7   6   8       36.90       52.35      4.33 o 
   1   7   8       33.23       26.84      3.48 o 
   2   7   8        2.88        2.37      2.30 o 
   3   7   8        3.49        2.32      2.52 o 
   4   7   8       79.17       81.43      4.68 o 
   5   7   8        0.18        1.57      2.69 o 
   6   7   8       16.42       10.04      3.15 o 
   0   8   8        0.01       -1.90      3.47 o 
   1   8   8        8.19        6.82      2.55 o 
   2   8   8        1.32       -0.08      2.18 o 
   3   8   8       14.86       17.25      3.07 o 
   4   8   8        0.74       -1.06      2.30 o 
   1   1   9      121.43      131.64      3.48 o 
   2   1   9      127.86      124.50      2.74 o 
   3   1   9       58.76       55.78      2.01 o 
   4   1   9       87.50       85.43      2.75 o 
   5   1   9        5.17        5.99      1.54 o 
   6   1   9        0.02        1.61      1.52 o 
   7   1   9        4.86        1.87      1.92 o 
   8   1   9        0.44       -2.56      1.71 o 
   9   1   9       41.34       39.83      7.26 o 
   0   2   9       37.38       35.20      3.49 o 
   1   2   9        6.93        5.98      1.00 o 
   2   2   9       54.54       56.59      2.33 o 
   3   2   9      109.30      108.44      4.22 o 
   4   2   9       15.74       13.65      1.67 o 
   5   2   9      471.70      485.50      8.33 o 
   6   2   9        0.03       -1.49      1.23 o 
   7   2   9       57.70       55.20      3.76 o 
   8   2   9       15.63       12.90      2.84 o 
   9   2   9        2.27        0.16      2.46 o 
   1   3   9       59.44       57.05      4.31 o 
   2   3   9        3.69        5.23      1.38 o 
   3   3   9        5.64        5.78      1.27 o 
   4   3   9      163.51      166.54      5.39 o 
   5   3   9        0.07       -0.42      1.22 o 
   6   3   9       23.13       21.75      2.28 o 
   7   3   9        9.10        7.96      1.96 o 
   8   3   9        3.14        3.38      2.31 o 
   9   3   9        0.27        2.57      2.67 o 
   0   4   9      328.57      326.20     11.29 o 
   1   4   9        0.12        0.76      1.13 o 
   2   4   9      111.12      114.68      4.44 o 
   3   4   9        2.88        2.98      1.25 o 
   4   4   9        3.54        2.43      1.36 o 
   5   4   9        5.54        5.97      1.59 o 
   6   4   9        5.87        5.94      2.17 o 
   7   4   9       70.03       85.16      3.97 o 
   8   4   9        3.85        6.67      2.48 o 
   1   5   9      443.20      441.33     11.36 o 
   2   5   9      295.81      316.44      7.27 o 
   3   5   9        0.28        0.70      1.75 o 
   4   5   9        1.50        0.87      1.63 o 
   5   5   9        5.52        3.50      1.64 o 
   6   5   9        0.36        0.05      1.67 o 
   7   5   9       10.09        7.25      2.35 o 
   8   5   9       32.44       38.76      3.72 o 
   0   6   9      428.07      420.38     14.23 o 
   1   6   9       18.92       14.69      2.94 o 
   2   6   9        5.48        6.45      2.28 o 
   3   6   9        0.15        1.17      1.98 o 
   4   6   9        3.54        2.77      1.98 o 
   5   6   9       38.47       50.50      4.03 o 
   6   6   9       46.76       50.10      4.71 o 
   7   6   9        2.16        4.94      2.47 o 
   1   7   9        8.58        7.23      2.64 o 
   2   7   9        3.99        4.63      2.63 o 
   3   7   9        0.10        1.40      2.62 o 
   4   7   9        5.88        7.01      3.17 o 
   5   7   9        0.39        2.04      2.57 o 
   0   8   9        7.87       16.96      5.11 o 
   1   8   9        0.38       -2.06      2.57 o 
   2   8   9        1.84        2.67      2.71 o 
   3   8   9        1.60        2.49      2.58 o 
   0   0  10      477.42      546.93     12.51 o 
   1   0  10       65.50       66.44      3.05 o 
   2   0  10       58.40       57.39      2.87 o 
   3   0  10        3.81        3.06      1.18 o 
   4   0  10       22.19       19.51      1.99 o 
   5   0  10        9.86        5.54      2.73 o 
   6   0  10        1.56       -2.62      3.55 o 
   7   0  10        0.22        0.52      6.87 o 
   8   0  10       11.85       10.73      4.08 o 
   9   0  10        1.77        3.43      4.04 o 
   1   1  10      132.51      143.50      5.37 o 
   2   1  10       13.53       11.89      1.07 o 
   3   1  10       63.26       68.61      2.60 o 
   4   1  10       79.98       79.96      3.15 o 
   5   1  10        0.35        1.49      1.21 o 
   6   1  10        0.12        0.12      1.78 o 
   7   1  10       72.75       63.86      5.33 o 
   8   1  10       37.03       32.16      3.94 o 
   9   1  10       56.00       47.16      5.82 o 
   0   2  10      316.66      318.80      8.20 o 
   1   2  10       89.57       96.14      3.17 o 
   2   2  10       13.06       13.35      1.40 o 
   3   2  10        0.11        0.23      0.89 o 
   4   2  10       46.11       43.70      4.22 o 
   5   2  10      174.50      176.61      5.53 o 
   6   2  10        1.27        0.97      1.45 o 
   7   2  10       12.82       15.77      4.89 o 
   8   2  10      105.33      125.82      6.46 o 
   9   2  10        7.32        9.48      3.32 o 
   1   3  10       50.98       48.14      3.02 o 
   2   3  10       26.73       25.17      2.29 o 
   3   3  10      246.12      253.27      5.21 o 
   4   3  10      578.06      622.73      8.76 o 
   5   3  10       11.14       16.06      2.08 o 
   6   3  10      351.76      358.34      6.97 o 
   7   3  10       16.72       13.34      2.33 o 
   8   3  10       11.96       13.12      3.22 o 
   0   4  10      183.70      138.52      7.96 o 
   1   4  10       36.19       33.31      2.84 o 
   2   4  10       36.01       34.82      3.34 o 
   3   4  10        0.95        0.21      1.57 o 
   4   4  10        0.01       -1.06      1.26 o 
   5   4  10       45.37       46.30      3.02 o 
   6   4  10        0.35        0.11      1.60 o 
   7   4  10        0.11        0.29      1.73 o 
   8   4  10       17.79       18.43      3.25 o 
   1   5  10        0.77        0.07      1.88 o 
   2   5  10       20.37       11.37      2.30 o 
   3   5  10       12.79       11.82      2.32 o 
   4   5  10       25.55       20.77      3.25 o 
   5   5  10        0.01        0.29      1.71 o 
   6   5  10       11.79        8.53      2.19 o 
   7   5  10       24.26       24.64      3.10 o 
   0   6  10       70.49       82.57      8.65 o 
   1   6  10       17.67       16.14      3.18 o 
   2   6  10        2.16        1.36      2.36 o 
   3   6  10       29.87       26.68      5.37 o 
   4   6  10        4.76        1.90      2.31 o 
   5   6  10        8.25        2.77      2.42 o 
   6   6  10        5.04        3.33      2.46 o 
   1   7  10       15.18       14.19      3.80 o 
   2   7  10       15.98       10.21      3.50 o 
   3   7  10        3.11        0.89      2.71 o 
   4   7  10       11.93       17.88      3.78 o 
   0   8  10        1.05        0.57      4.01 o 
   1   8  10        0.38       -0.23      2.93 o 
   1   1  11      307.15      321.16      4.93 o 
   2   1  11       43.23       49.87      2.39 o 
   3   1  11       59.02       63.47      2.71 o 
   4   1  11      192.29      207.68      5.93 o 
   5   1  11        8.95        7.95      2.07 o 
   6   1  11        1.16       -0.98      1.85 o 
   7   1  11       14.83       13.45      3.68 o 
   8   1  11       16.84       18.03      3.13 o 
   0   2  11      117.02      116.51      5.44 o 
   1   2  11       19.29       18.56      1.79 o 
   2   2  11        5.92        3.36      1.34 o 
   3   2  11       89.72       95.04      4.66 o 
   4   2  11        3.16        2.39      1.39 o 
   5   2  11      180.36      189.59      5.04 o 
   6   2  11       20.30       16.60      2.45 o 
   7   2  11       16.06       20.25      3.33 o 
   8   2  11       15.39       14.87      3.47 o 
   1   3  11        0.90        0.72      1.45 o 
   2   3  11       45.11       53.23      5.20 o 
   3   3  11        8.64        6.33      1.77 o 
   4   3  11        3.79        4.93      1.63 o 
   5   3  11        0.15        0.76      1.52 o 
   6   3  11        9.89       10.27      2.04 o 
   7   3  11        0.84        0.92      1.99 o 
   8   3  11        8.55        6.81      3.35 o 
   0   4  11      272.21      245.67     10.55 o 
   1   4  11        0.17        0.02      1.88 o 
   2   4  11        6.28        3.50      1.97 o 
   3   4  11       17.72       18.08      2.56 o 
   4   4  11        3.80        0.49      1.73 o 
   5   4  11        3.38        3.01      1.86 o 
   6   4  11       63.96       65.49      3.80 o 
   7   4  11        0.75        1.45      2.38 o 
   1   5  11       55.55       43.82      4.23 o 
   2   5  11        0.21       -0.75      2.25 o 
   3   5  11       11.27        6.89      2.34 o 
   4   5  11        4.71        5.05      2.36 o 
   5   5  11        0.45        1.18      2.28 o 
   6   5  11        3.66        3.24      2.11 o 
   0   6  11       89.44       99.01      9.12 o 
   1   6  11        2.22       -1.07      2.44 o 
   2   6  11       46.17       44.00      4.54 o 
   3   6  11        3.88        9.71      3.07 o 
   4   6  11        1.83       -0.15      2.47 o 
   5   6  11        7.52        5.32      2.64 o 
   1   7  11       87.69       81.39      6.01 o 
   2   7  11       24.10       30.05      4.30 o 
   3   7  11        0.68       -0.47      3.03 o 
   0   0  12        4.26        1.83      2.96 o 
   1   0  12       26.72       27.39      2.92 o 
   2   0  12      147.43      163.97      8.08 o 
   3   0  12       99.74      123.14      4.63 o 
   4   0  12       56.93       67.78      8.55 o 
   5   0  12      414.38      472.57     15.01 o 
   6   0  12        6.84        0.14      2.76 o 
   7   0  12       13.49        8.51      4.04 o 
   8   0  12       46.82       45.00      6.77 o 
   1   1  12       58.84       58.82      3.19 o 
   2   1  12        8.05        7.07      1.74 o 
   3   1  12      110.71      115.53      3.78 o 
   4   1  12      198.26      215.92      7.13 o 
   5   1  12       12.47       10.75      2.29 o 
   6   1  12      102.86       92.17      5.50 o 
   7   1  12       61.23       53.85      5.03 o 
   0   2  12      118.26      129.39     11.01 o 
   1   2  12        1.39        0.85      1.57 o 
   2   2  12        4.15        3.83      1.43 o 
   3   2  12       33.18       32.42      4.55 o 
   4   2  12        5.90        6.08      1.68 o 
   5   2  12       21.12       21.16      2.35 o 
   6   2  12        2.66        3.92      2.26 o 
   7   2  12        1.20        2.28      2.34 o 
   1   3  12       13.30       13.43      2.29 o 
   2   3  12       81.43       94.20      5.68 o 
   3   3  12        8.36        5.65      1.81 o 
   4   3  12        8.39        7.34      1.98 o 
   5   3  12        1.67        0.81      1.63 o 
   6   3  12        2.05        1.28      1.97 o 
   7   3  12        6.56        4.64      2.67 o 
   0   4  12        2.73        2.20      3.10 o 
   1   4  12       20.57       20.08      3.28 o 
   2   4  12        0.04        0.36      1.64 o 
   3   4  12        2.48        1.87      1.91 o 
   4   4  12        1.56        1.51      1.80 o 
   5   4  12       10.13        6.17      2.30 o 
   6   4  12        4.71        1.73      2.07 o 
   1   5  12       14.65        7.45      2.83 o 
   2   5  12        0.01       -1.71      2.48 o 
   3   5  12       11.27        8.93      2.99 o 
   4   5  12       25.83       31.27      4.71 o 
   5   5  12        0.57        0.89      2.48 o 
   0   6  12       32.58       25.14      9.24 o 
   1   6  12        1.40        2.89      3.11 o 
   2   6  12       31.76       37.68      4.49 o 
   3   6  12       13.61       11.96      3.47 o 
   4   6  12        2.94        3.50      3.21 o 
   1   1  13        0.27       -0.54      1.22 o 
   2   1  13        2.35        3.29      1.40 o 
   3   1  13        0.01        0.17      1.52 o 
   4   1  13       67.55       73.17      4.99 o 
   5   1  13        0.01       -1.38      1.91 o 
   6   1  13       88.32      100.63      5.92 o 
   7   1  13        0.67        0.80      2.83 o 
   0   2  13       94.97       91.80      7.13 o 
   1   2  13       22.28       18.76      3.05 o 
   2   2  13       14.96       10.16      1.88 o 
   3   2  13       27.63       24.67      2.70 o 
   4   2  13        1.40        2.93      1.92 o 
   5   2  13        7.39        7.34      2.44 o 
   6   2  13        6.59        6.48      2.58 o 
   1   3  13      108.26      103.29     10.02 o 
   2   3  13       39.81       39.25      3.67 o 
   3   3  13        2.52        0.49      1.71 o 
   4   3  13        3.93        5.37      2.16 o 
   5   3  13        0.37       -0.16      2.03 o 
   6   3  13        0.29       -3.21      2.32 o 
   0   4  13       25.20       25.90      7.23 o 
   1   4  13        0.07       -0.59      2.37 o 
   2   4  13       36.21       28.70      3.82 o 
   3   4  13       22.09       22.91      3.29 o 
   4   4  13        1.13        1.92      2.40 o 
   5   4  13       43.10       39.45      3.79 o 
   1   5  13        0.02       -0.57      2.59 o 
   2   5  13        1.61        0.21      2.92 o 
   3   5  13        2.61        1.79      2.80 o 
   4   5  13        0.04       -0.45      2.67 o 
   0   6  13       17.14       29.22      6.45 o 
   1   6  13        0.88        0.06      3.25 o 
   0   0  14      231.25      273.31     11.40 o 
   1   0  14       34.34       33.08      3.69 o 
   2   0  14        1.46       -2.25      2.17 o 
   3   0  14        5.55        4.45      3.05 o 
   4   0  14       26.59       34.19      5.35 o 
   5   0  14       18.54       20.67      5.18 o 
   6   0  14       49.18       55.97      7.25 o 
   1   1  14       10.94        8.13      1.92 o 
   2   1  14       23.07       24.44      2.72 o 
   3   1  14       49.33       52.86      4.29 o 
   4   1  14      156.13      180.86      8.39 o 
   5   1  14        3.42        2.51      2.72 o 
   0   2  14      150.32      162.31     10.55 o 
   1   2  14        5.28        5.45      2.14 o 
   2   2  14       34.63       41.57      3.85 o 
   3   2  14        0.41       -0.57      1.86 o 
   4   2  14        2.66        2.77      2.15 o 
   5   2  14        5.17        2.47      2.94 o 
   1   3  14        0.90       -1.50      2.39 o 
   2   3  14        5.05        7.80      2.52 o 
   3   3  14        0.10       -0.40      2.28 o 
   4   3  14        7.06        7.01      2.43 o 
   5   3  14        0.73        0.47      2.31 o 
   0   4  14       18.15       21.77      5.43 o 
   1   4  14        0.57        0.12      2.81 o 
   2   4  14        0.42        1.94      2.76 o 
   3   4  14        0.25       -0.49      2.80 o 
   1   5  14        5.22        3.81      3.26 o 
   1   1  15        1.55        2.52      1.92 o 
   2   1  15       15.30       15.15      2.66 o 
   3   1  15        0.90        0.74      2.65 o 
   4   1  15       73.99       62.19      6.67 o 
   0   2  15        0.69        0.18      3.43 o 
   1   2  15        4.83        4.61      2.83 o 
   2   2  15       26.92       22.14      3.38 o 
   3   2  15       15.47        8.11      2.70 o 
   4   2  15        3.99        0.91      2.59 o 
   1   3  15       33.37       31.18      4.83 o 
   2   3  15        1.74       -1.88      2.74 o 
   3   3  15        1.08        0.27      2.71 o 
   0   4  15        0.51        2.23      4.27 o 
   0   0  16      108.25      123.03     16.00 o 
   1   0  16        9.18       12.31      4.14 o 
   2   0  16       34.81       31.26      5.14 o 
   1   1  16        9.04        8.56      2.66 o 
                                                 
